# Supplementary material for: Computer cyberspace security mechanism supported by cloud computing
Source: PLoS One. 2022 Oct 7;17(10):e0271546. doi: 10.1371/journal.pone.0271546 (PMC9543945; doi:10.1371/journal.pone.0271546)
Supplement: S1 Data — (XLSX) [file pone.0271546.s001.xlsx]

## Sheet: Figure 8a
	79322	74775	94.27
	223298	223136	99.93
	2377	2039	85.78

## Sheet: Figure 8b
		4547	5.73
		162	0.01
		338	14.22

## Sheet: Figure 8c
		5834	7.35
		4255	1.91
		940	39.55

## Sheet: Figure 9a
	1	40	3	0
	2	0	9	16
	3	1	6	1
	4	0	24	0
	5	8	14	20
	6	50	35	20
	7	45	24	10
	8	0	10	5

## Sheet: Figure 9b
		1	1	1	0
		2	0	3	5
		3	1	1	1
		4	0	6	0
		5	1	2	8
		6	1	8	6
		7	1	3	5
		8	0	4	3

## Sheet: Figure 9c
		1	0.193	0.225
		2	0.214	0.259
		3	0.423	0.4
		4	0.076	0.079
		5	0.763	0.722
		6	0.872	0.91
		7	0.825	0.8
		8	0.565	0.5

## Sheet: Figure 10
	10	23.5	2.35
	10	376.9	37.69

## Sheet: Figure 11a
		10	122.9	12.29
		10	5611.7	561.17

## Sheet: Figure 11b
			0.31	0.4	0.41	0.42	0.4
			0.39	1.19	2.43	4.51	9.34

## Sheet: Figure 11c
		0.47	0.4	0.42	0.42	0.5
		0.51	3.41	8.02	15.41	31.3
